# Supplementary material for: The type of suture material affects transverse aortic constriction-induced heart failure development in mice: a repeated measures correlation analysis
Source: Front Cardiovasc Med. 2023 Sep 19;10:1242763. doi: 10.3389/fcvm.2023.1242763 (PMC10546326; doi:10.3389/fcvm.2023.1242763)
Supplement: Supplementary file 2 [file Datasheet2.zip]

Archive with 18 entries (18 files):
- FigS10_RmCorr_LVEF_longAxis.tif
- FigS11_RmCorr_HW_BW.tif
- FigS12_RmCorr_CO_mLpmin.tif
- FigS13_RmCorr_SV_uL.tif
- FigS14_RmCorr_sham.tif
- FigS15_RmCorr_LVmass_corr_no385.tif
- FigS16_RmCorr_FS_no385.tif
- FigS17_RmCorr_LVEF_longAxis_no385.tif
- FigS18_RmCorr_pgrad_no385.tif
- FigS1_Anova_all_BW.tif
- FigS2_Anova_all_FS.tif
- FigS3_Anova_all_LVEF_longAxis.tif
- FigS4_Anova_all_LVmass_corr.tif
- FigS5_Anova_all_pgrad.tif
- FigS6_RmCorr_all_BW.tif
- FigS7_RmCorr_all_FS.tif
- FigS8_RmCorr_all_LVEF_longAxis.tif
- FigS9_RmCorr_all_LVmass_corr.tif
